# Supplementary material for: Molecular Profiling of Kenyan Acute Myeloid Leukemia Patients
Source: Front Genet. 2022 Jun 28;13:843705. doi: 10.3389/fgene.2022.843705 (PMC9274457; doi:10.3389/fgene.2022.843705)
Supplement: Supplementary file 1 [file DataSheet2.zip]

Archive with 7 entries (7 files):
- Gatua-Data Sheet 1/19171D-01-01_S1.genome.vcf.gz.tbi
- Gatua-Data Sheet 1/19171D-01-02_S1.genome.vcf.gz.tbi
- Gatua-Data Sheet 1/19171D-01-04_S1.genome.vcf.gz.tbi
- Gatua-Data Sheet 1/19171D-01-05_S1.genome.vcf.gz.tbi
- Gatua-Data Sheet 1/19171D-01-06_S1.genome.vcf.gz.tbi
- Gatua-Data Sheet 1/19171D-01-07_S1.genome.vcf.gz.tbi
- Gatua-Data Sheet 1/19171D-01-08_S1.genome.vcf.gz.tbi
